# Supplementary material for: Proliferative and Osteogenic Supportive Effect of VEGF-Loaded Collagen-Chitosan Hydrogel System in Bone Marrow Derived Mesenchymal Stem Cells
Source: Pharmaceutics. 2023 Apr 20;15(4):1297. doi: 10.3390/pharmaceutics15041297 (PMC10143960; doi:10.3390/pharmaceutics15041297)
Supplement: Supplementary file 1 [file pharmaceutics-15-01297-s001.zip]

Archive with 1 entries (1 files):
- pharmaceutics-2296791-supplementary.pdf
